# Supplementary material for: Pholcusmaxian sp. nov., the fifth endemic spider species of Pholcusphungiformes species-group (Araneae: Pholcidae) at the border between Jilin, China and North Korea
Source: Biodivers Data J. 2021 Sep 16;9:e72464. doi: 10.3897/BDJ.9.e72464 (PMC8460591; doi:10.3897/BDJ.9.e72464)
Supplement: XML Treatment for Pholcus maxian [file BDJ.9.e72464-treatment1.xml]

<!DOCTYPE tp:taxon-treatment
  PUBLIC "-//TaxonX//DTD Taxonomic Treatment Publishing DTD v0 20100105//EN" "tax-treatment-NSO.dtd">
<tp:taxon-treatment xmlns:tp="http://www.plazi.org/taxpub"><tp:treatment-meta><mixed-citation publication-type="journal"><person-group><name><surname>Lu</surname><given-names>Ying</given-names></name><name><surname>Yang</surname><given-names>Fan</given-names></name><name><surname>He</surname><given-names>Qiaoqiao</given-names></name></person-group><article-title><italic><tp:taxon-name><tp:taxon-name-part taxon-name-part-type="genus" reg="Pholcus">Pholcus</tp:taxon-name-part><tp:taxon-name-part taxon-name-part-type="species" reg="maxian">maxian</tp:taxon-name-part></tp:taxon-name></italic> sp. nov., the fifth endemic spider species of <italic><tp:taxon-name><tp:taxon-name-part taxon-name-part-type="genus" reg="Pholcus">Pholcus</tp:taxon-name-part><tp:taxon-name-part taxon-name-part-type="species" reg="phungiformes">phungiformes</tp:taxon-name-part></tp:taxon-name></italic> species-group (<tp:taxon-name><tp:taxon-name-part taxon-name-part-type="order">Araneae</tp:taxon-name-part></tp:taxon-name>: <tp:taxon-name><tp:taxon-name-part taxon-name-part-type="family">Pholcidae</tp:taxon-name-part></tp:taxon-name>) at the border between Jilin, China and North Korea</article-title><source>Biodivers Data J</source><day>16</day><month>9</month><year>2021</year><volume>9</volume><pub-id pub-id-type="doi">10.3897/BDJ.9.e72464</pub-id></mixed-citation></tp:treatment-meta><tp:nomenclature><tp:taxon-name>
            <object-id xmlns:xlink="http://www.w3.org/1999/xlink" content-type="arpha" xlink:type="simple">816556D7-FC86-5173-A04F-89780DCF1A36</object-id>
            <tp:taxon-name-part taxon-name-part-type="genus">Pholcus</tp:taxon-name-part>
            <tp:taxon-name-part taxon-name-part-type="species">maxian</tp:taxon-name-part>
            <object-id xmlns:xlink="http://www.w3.org/1999/xlink" content-type="zoobank" xlink:type="simple" object-id-type="ZooBank">8A2D135A-502A-4377-862E-8877912805C3</object-id>
          </tp:taxon-name><tp:taxon-status xmlns:xlink="http://www.w3.org/1999/xlink" xlink:type="simple">sp. n.</tp:taxon-status></tp:nomenclature><tp:treatment-sec sec-type="materials"><title>Materials</title><list list-type="alpha-lower" list-content="occurrences"><list-item><p><bold>Type status:</bold><named-content xmlns:xlink="http://www.w3.org/1999/xlink" content-type="dwc:typeStatus" xlink:type="simple">Holotype</named-content>. <bold>Occurrence:</bold> recordedBy: <named-content xmlns:xlink="http://www.w3.org/1999/xlink" content-type="dwc:recordedBy" xlink:type="simple">Zhiyuan Yao</named-content>; individualCount: <named-content xmlns:xlink="http://www.w3.org/1999/xlink" content-type="dwc:individualCount" xlink:type="simple">1</named-content>; sex: <named-content xmlns:xlink="http://www.w3.org/1999/xlink" content-type="dwc:sex" xlink:type="simple">male</named-content>; lifeStage: <named-content xmlns:xlink="http://www.w3.org/1999/xlink" content-type="dwc:lifeStage" xlink:type="simple">adult</named-content>; <bold>Taxon:</bold> order: <named-content xmlns:xlink="http://www.w3.org/1999/xlink" content-type="dwc:order" xlink:type="simple"><tp:taxon-name><tp:taxon-name-part taxon-name-part-type="order">Araneae</tp:taxon-name-part></tp:taxon-name></named-content>; family: <named-content xmlns:xlink="http://www.w3.org/1999/xlink" content-type="dwc:family" xlink:type="simple"><tp:taxon-name><tp:taxon-name-part taxon-name-part-type="family">Pholcidae</tp:taxon-name-part></tp:taxon-name></named-content>; genus: <named-content xmlns:xlink="http://www.w3.org/1999/xlink" content-type="dwc:genus" xlink:type="simple"><tp:taxon-name><tp:taxon-name-part taxon-name-part-type="genus">Pholcus</tp:taxon-name-part></tp:taxon-name></named-content>; <bold>Location:</bold> country: <named-content xmlns:xlink="http://www.w3.org/1999/xlink" content-type="dwc:country" xlink:type="simple">China</named-content>; stateProvince: <named-content xmlns:xlink="http://www.w3.org/1999/xlink" content-type="dwc:stateProvince" xlink:type="simple">Jilin</named-content>; municipality: <named-content xmlns:xlink="http://www.w3.org/1999/xlink" content-type="dwc:municipality" xlink:type="simple">Tonghua, Ji’an</named-content>; locality: <named-content xmlns:xlink="http://www.w3.org/1999/xlink" content-type="dwc:locality" xlink:type="simple">Maxian Town</named-content>; verbatimLocality: <named-content xmlns:xlink="http://www.w3.org/1999/xlink" content-type="dwc:verbatimLocality" xlink:type="simple">Shanghuolong Village, roadside of G331</named-content>; verbatimElevation: <named-content xmlns:xlink="http://www.w3.org/1999/xlink" content-type="dwc:verbatimElevation" xlink:type="simple">213 m a.s.l.</named-content>; verbatimLatitude: <named-content xmlns:xlink="http://www.w3.org/1999/xlink" content-type="dwc:verbatimLatitude" xlink:type="simple">41°4.43'N</named-content>; verbatimLongitude: <named-content xmlns:xlink="http://www.w3.org/1999/xlink" content-type="dwc:verbatimLongitude" xlink:type="simple">126°6.41'E</named-content>; <bold>Event:</bold> samplingProtocol: <named-content xmlns:xlink="http://www.w3.org/1999/xlink" content-type="dwc:samplingProtocol" xlink:type="simple">by hand</named-content>; year: <named-content xmlns:xlink="http://www.w3.org/1999/xlink" content-type="dwc:year" xlink:type="simple">2020</named-content>; month: <named-content xmlns:xlink="http://www.w3.org/1999/xlink" content-type="dwc:month" xlink:type="simple">6</named-content>; day: <named-content xmlns:xlink="http://www.w3.org/1999/xlink" content-type="dwc:day" xlink:type="simple">27</named-content>; <bold>Record Level:</bold> institutionCode: <named-content xmlns:xlink="http://www.w3.org/1999/xlink" content-type="dwc:institutionCode" xlink:type="simple">SYNU-Ar00141</named-content></p></list-item><list-item><p><bold>Type status:</bold><named-content xmlns:xlink="http://www.w3.org/1999/xlink" content-type="dwc:typeStatus" xlink:type="simple">Paratype</named-content>. <bold>Occurrence:</bold> recordedBy: <named-content xmlns:xlink="http://www.w3.org/1999/xlink" content-type="dwc:recordedBy" xlink:type="simple">Zhiyuan Yao</named-content>; individualCount: <named-content xmlns:xlink="http://www.w3.org/1999/xlink" content-type="dwc:individualCount" xlink:type="simple">3</named-content>; sex: <named-content xmlns:xlink="http://www.w3.org/1999/xlink" content-type="dwc:sex" xlink:type="simple">1 male, 2 females</named-content>; lifeStage: <named-content xmlns:xlink="http://www.w3.org/1999/xlink" content-type="dwc:lifeStage" xlink:type="simple">3 adults</named-content>; <bold>Taxon:</bold> order: <named-content xmlns:xlink="http://www.w3.org/1999/xlink" content-type="dwc:order" xlink:type="simple"><tp:taxon-name><tp:taxon-name-part taxon-name-part-type="order">Araneae</tp:taxon-name-part></tp:taxon-name></named-content>; family: <named-content xmlns:xlink="http://www.w3.org/1999/xlink" content-type="dwc:family" xlink:type="simple"><tp:taxon-name><tp:taxon-name-part taxon-name-part-type="family">Pholcidae</tp:taxon-name-part></tp:taxon-name></named-content>; genus: <named-content xmlns:xlink="http://www.w3.org/1999/xlink" content-type="dwc:genus" xlink:type="simple"><tp:taxon-name><tp:taxon-name-part taxon-name-part-type="genus">Pholcus</tp:taxon-name-part></tp:taxon-name></named-content>; <bold>Location:</bold> country: <named-content xmlns:xlink="http://www.w3.org/1999/xlink" content-type="dwc:country" xlink:type="simple">China</named-content>; stateProvince: <named-content xmlns:xlink="http://www.w3.org/1999/xlink" content-type="dwc:stateProvince" xlink:type="simple">Jilin</named-content>; municipality: <named-content xmlns:xlink="http://www.w3.org/1999/xlink" content-type="dwc:municipality" xlink:type="simple">Tonghua, Ji’an</named-content>; locality: <named-content xmlns:xlink="http://www.w3.org/1999/xlink" content-type="dwc:locality" xlink:type="simple">Maxian Town</named-content>; verbatimLocality: <named-content xmlns:xlink="http://www.w3.org/1999/xlink" content-type="dwc:verbatimLocality" xlink:type="simple">Shanghuolong Village, roadside of G331</named-content>; verbatimElevation: <named-content xmlns:xlink="http://www.w3.org/1999/xlink" content-type="dwc:verbatimElevation" xlink:type="simple">213 m a.s.l.</named-content>; verbatimLatitude: <named-content xmlns:xlink="http://www.w3.org/1999/xlink" content-type="dwc:verbatimLatitude" xlink:type="simple">41°4.43'N,</named-content>; verbatimLongitude: <named-content xmlns:xlink="http://www.w3.org/1999/xlink" content-type="dwc:verbatimLongitude" xlink:type="simple">126°6.41'E</named-content>; <bold>Event:</bold> samplingProtocol: <named-content xmlns:xlink="http://www.w3.org/1999/xlink" content-type="dwc:samplingProtocol" xlink:type="simple">by hand</named-content>; year: <named-content xmlns:xlink="http://www.w3.org/1999/xlink" content-type="dwc:year" xlink:type="simple">2020</named-content>; month: <named-content xmlns:xlink="http://www.w3.org/1999/xlink" content-type="dwc:month" xlink:type="simple">6</named-content>; day: <named-content xmlns:xlink="http://www.w3.org/1999/xlink" content-type="dwc:day" xlink:type="simple">27</named-content>; <bold>Record Level:</bold> institutionCode: <named-content xmlns:xlink="http://www.w3.org/1999/xlink" content-type="dwc:institutionCode" xlink:type="simple">SYNU-Ar00142–00144</named-content></p></list-item></list></tp:treatment-sec><tp:treatment-sec sec-type="Description"><title>Description</title><p><bold>Male</bold> (holotype, Figs <xref ref-type="fig" rid="F7354978">2</xref>, <xref ref-type="fig" rid="F7354992">3</xref>): Total length 5.10 (5.24 with clypeus), carapace 1.24 long, 1.65 wide, opisthosoma 3.86 long, 1.50 wide. Leg I: 38.76 (9.78 + 0.78 + 10.25 + 15.62 + 2.33), leg II: 26.84 (7.58 + 0.67 + 6.76 + 10.22 + 1.61), leg III: 19.20 (5.61 + 0.65 + 4.62 + 7.11 + 1.21), leg IV: 26.09 (7.79 + 0.52 + 6.79 + 9.52 + 1.47); tibia I L/d: 60. Distance PME-PME 0.24, diameter PME 0.14, distance PME-ALE 0.04, distance AME-AME 0.06, diameter AME 0.11. Sternum wider than long (1.05/0.93). Habitus as in Fig. <xref ref-type="fig" rid="F7354992">3</xref>E–F. Carapace yellowish, with brown radiating marks and marginal brown band; ocular area yellowish, with median and lateral brown bands; clypeus brown; sternum yellowish, with brown marks. Legs yellowish, but dark brown on patellae and whitish on distal parts of femora and tibiae, with darker rings on subdistal parts of femora and proximal and subdistal parts of tibiae. Opisthosoma yellowish, with dorsal and lateral spots. Ocular area elevated, without eye stalks. Thoracic furrow absent. Chelicerae (Fig. <xref ref-type="fig" rid="F7354992">3</xref>D) with pair of proximo-lateral apophyses, pair of distal apophyses with two teeth each and pair of frontal apophyses. Pedipalps as in Fig. <xref ref-type="fig" rid="F7354978">2</xref>A–B; trochanter with long (much longer than wide), retrolaterally strongly bulged ventral apophysis; femur with retrolatero-proximal apophysis and indistinct ventral protuberance; tibia with prolatero-ventral projection; procursus simple proximally, but complex distally, with curved prolatero-distal membranous process (arrowed 1 in Fig. <xref ref-type="fig" rid="F7354978">2</xref>C) with two pointed, sclerotised apophyses (arrowed 2–3 in Fig. <xref ref-type="fig" rid="F7354978">2</xref>C), flat prolatero-dorsal membranous lamella (arrowed 4 in Fig. <xref ref-type="fig" rid="F7354978">2</xref>C) and prolatero-ventral membranous process (arrowed 5 in Fig. <xref ref-type="fig" rid="F7354978">2</xref>C); uncus with long, proximally swollen and distally slender proximal apophysis (arrowed 1 in Fig. <xref ref-type="fig" rid="F7354992">3</xref>C), slender, strongly curved distal apophysis (arrowed 2 in Fig. <xref ref-type="fig" rid="F7354992">3</xref>C) and scales; appendix absent; embolus weakly sclerotised, with some transparent distal projections (Fig. <xref ref-type="fig" rid="F7354992">3</xref>C). Retrolateral trichobothrium of tibia I at 2% proximally; legs with short vertical setae on tibiae, metatarsi and tarsi, without spines or curved setae; tarsus I with 33 distinct pseudosegments.</p><p><bold>Female</bold> (Fig. <xref ref-type="fig" rid="F7354992">3</xref>): Similar to male, habitus as in Fig. <xref ref-type="fig" rid="F7354992">3</xref>G–H. Total length 5.08 (5.22 with clypeus), carapace 1.46 long, 1.71 wide, opisthosoma 3.62 long, 1.72 wide; tibia I: 7.44; tibia I L/d: 41. Distance PME-PME 0.21, diameter PME 0.15, distance PME-ALE 0.04, distance AME-AME 0.05, diameter AME 0.11. Sternum wider than long (1.07/0.92). External female genitalia (Fig. <xref ref-type="fig" rid="F7354992">3</xref>A) simple and flat, with n-shaped median mark and knob. Vulva (Fig. <xref ref-type="fig" rid="F7354992">3</xref>B) with pair of wing-like, sclerotised anterior arch and pair of elliptic pore plates.</p><p><bold>Variation</bold>: Tibia I in another paratype male (SYNU-Ar00142): 11.16. Tibia I in another paratype female (SYNU-Ar00144): 7.89.</p></tp:treatment-sec><tp:treatment-sec sec-type="Diagnosis"><title>Diagnosis</title><p>The species resembles <italic><tp:taxon-name><tp:taxon-name-part taxon-name-part-type="genus" reg="Pholucs">P.</tp:taxon-name-part><tp:taxon-name-part taxon-name-part-type="species" reg="hamatus">hamatus</tp:taxon-name-part></tp:taxon-name></italic> Tong &amp; Ji, 2010 (see <xref ref-type="bibr" rid="B7355123">Tong and Ji 2010</xref>: figs. 1a–c, j, 2a–g; <xref ref-type="bibr" rid="B7355180">Yao et al. 2021</xref>: figs. 2B.7, S9A–D) with similar male chelicerae (Fig. <xref ref-type="fig" rid="F7354992">3</xref>D) and external female genitalia (Fig. <xref ref-type="fig" rid="F7354992">3</xref>A), but can be distinguished by procursus with large, prolatero-dorsal membranous lamella (arrowed 4 in Fig. <xref ref-type="fig" rid="F7354978">2</xref>C; very small in <italic><tp:taxon-name><tp:taxon-name-part taxon-name-part-type="genus" reg="Pholucs">P.</tp:taxon-name-part><tp:taxon-name-part taxon-name-part-type="species" reg="hamatus">hamatus</tp:taxon-name-part></tp:taxon-name></italic>) and with prolatero-ventral membranous process (arrowed 5 in Fig. <xref ref-type="fig" rid="F7354978">2</xref>C; absent in <italic><tp:taxon-name><tp:taxon-name-part taxon-name-part-type="genus" reg="Pholucs">P.</tp:taxon-name-part><tp:taxon-name-part taxon-name-part-type="species" reg="hamatus">hamatus</tp:taxon-name-part></tp:taxon-name></italic>), by uncus with long, proximally swollen and distally slender proximal apophysis (arrowed 1 in Fig. <xref ref-type="fig" rid="F7354992">3</xref>C; proximal apophysis short and swollen in <italic><tp:taxon-name><tp:taxon-name-part taxon-name-part-type="genus" reg="Pholucs">P.</tp:taxon-name-part><tp:taxon-name-part taxon-name-part-type="species" reg="hamatus">hamatus</tp:taxon-name-part></tp:taxon-name></italic>) and by vulval anterior arch strongly curved posteriorly (arrowed in Fig. <xref ref-type="fig" rid="F7354992">3</xref>B, arch eyebrow-shaped; posteriorly slightly curved (arch nearly trapezoidal) in <italic><tp:taxon-name><tp:taxon-name-part taxon-name-part-type="genus" reg="Pholucs">P.</tp:taxon-name-part><tp:taxon-name-part taxon-name-part-type="species" reg="hamatus">hamatus</tp:taxon-name-part></tp:taxon-name></italic>).</p></tp:treatment-sec><tp:treatment-sec sec-type="Etymology"><title>Etymology</title><p>The specific name refers to the type locality and is a noun in apposition.</p></tp:treatment-sec><tp:treatment-sec sec-type="Distribution"><title>Distribution</title><p>China (Jilin, type locality; Fig. <xref ref-type="fig" rid="F7354974">1</xref>).</p></tp:treatment-sec><tp:treatment-sec sec-type="Biology"><title>Biology</title><p>The species was found on rock walls.</p></tp:treatment-sec><tp:treatment-sec><!--Section generated to contain objects referenced in tp:taxon-treatment.--><fig id="F7354978" position="float" orientation="portrait"><object-id xmlns:xlink="http://www.w3.org/1999/xlink" content-type="arpha" xlink:type="simple">E25AC586-696D-5B03-A774-0CF6B4D5EE2F</object-id><object-id xmlns:xlink="http://www.w3.org/1999/xlink" content-type="doi" xlink:type="simple">10.3897/BDJ.9.e72464.figure2</object-id><label>Figure 2.</label><caption><p><italic><tp:taxon-name><tp:taxon-name-part taxon-name-part-type="genus" reg="Pholcus">Pholcus</tp:taxon-name-part><tp:taxon-name-part taxon-name-part-type="species" reg="maxian">maxian</tp:taxon-name-part></tp:taxon-name></italic><bold>sp. nov.</bold>, holotype male <bold>A</bold> Pedipalp, prolateral view; <bold>B</bold> Pedipalp, retrolateral view; <bold>C</bold> Distal part of procursus, prolateral view, arrows 1–5 point at curved, prolatero-distal membranous process, two pointed sclerotised apophyses, prolatero-dorsal membranous lamella and prolatero-ventral membranous process, respectively; <bold>D</bold> Distal part of procursus, dorsal view. b = bulb, e = embolus, pr = procursus, u = uncus. Scale bars: 0.20 (A–B), 0.10 (C–D).</p></caption><graphic xmlns:xlink="http://www.w3.org/1999/xlink" xlink:href="bdj-09-e72464-g002.jpg" position="float" id="oo_570606.jpg" orientation="portrait" xlink:type="simple"><uri content-type="original_file" xlink:type="simple">https://binary.pensoft.net/fig/570606</uri></graphic></fig><fig id="F7354992" position="float" orientation="portrait"><object-id xmlns:xlink="http://www.w3.org/1999/xlink" content-type="arpha" xlink:type="simple">6AD7F74D-98E7-51F7-AF66-0ED57CB28C9D</object-id><object-id xmlns:xlink="http://www.w3.org/1999/xlink" content-type="doi" xlink:type="simple">10.3897/BDJ.9.e72464.figure3</object-id><label>Figure 3.</label><caption><p><italic><tp:taxon-name><tp:taxon-name-part taxon-name-part-type="genus" reg="Pholcus">Pholcus</tp:taxon-name-part><tp:taxon-name-part taxon-name-part-type="species" reg="maxian">maxian</tp:taxon-name-part></tp:taxon-name></italic><bold>sp. nov. A</bold> Paratype female, external genitalia, ventral view; <bold>B</bold> Paratype female, vulva, dorsal view, arrow points at posterior part of arch; <bold>C</bold> Holotype male, bulbal apophyses, prolateral view, arrows 1–2 point at proximal and distal apophysis; <bold>D</bold> Holotype male, chelicerae, frontal view; <bold>E</bold> Holotype male, habitus, dorsal view; <bold>F</bold> Holotype male, habitus, lateral view; <bold>G</bold> Paratype female, habitus, dorsal view; <bold>H</bold> Paratype female, habitus, ventral view. da = distal apophysis, e = embolus, fa = frontal apophysis, pa = proximo-lateral apophysis, pp = pore plate, u = uncus. Scale bars: 0.20 (A–D), 1.00 (E–H).</p></caption><graphic xmlns:xlink="http://www.w3.org/1999/xlink" xlink:href="bdj-09-e72464-g003.jpg" position="float" id="oo_570607.jpg" orientation="portrait" xlink:type="simple"><uri content-type="original_file" xlink:type="simple">https://binary.pensoft.net/fig/570607</uri></graphic></fig><fig id="F7354974" position="float" orientation="portrait"><object-id xmlns:xlink="http://www.w3.org/1999/xlink" content-type="arpha" xlink:type="simple">E75FAAA7-D7C2-5AC1-B6F8-F674334176E0</object-id><object-id xmlns:xlink="http://www.w3.org/1999/xlink" content-type="doi" xlink:type="simple">10.3897/BDJ.9.e72464.figure1</object-id><label>Figure 1.</label><caption><p>Distribution record and habitat of <italic><tp:taxon-name><tp:taxon-name-part taxon-name-part-type="genus" reg="Pholcus">Pholcus</tp:taxon-name-part><tp:taxon-name-part taxon-name-part-type="species" reg="maxian">maxian</tp:taxon-name-part></tp:taxon-name></italic> sp. nov. from the border between Northeast China and North Korea.</p></caption><graphic xmlns:xlink="http://www.w3.org/1999/xlink" xlink:href="bdj-09-e72464-g001.jpg" position="float" id="oo_570605.jpg" orientation="portrait" xlink:type="simple"><uri content-type="original_file" xlink:type="simple">https://binary.pensoft.net/fig/570605</uri></graphic></fig></tp:treatment-sec><ref-list><ref id="B7355123"><element-citation xmlns:xlink="http://www.w3.org/1999/xlink" publication-type="article" xlink:type="simple"><person-group person-group-type="author"><name name-style="western"><surname>Tong</surname><given-names>Y.</given-names></name><name name-style="western"><surname>Ji</surname><given-names>L.</given-names></name></person-group><year>2010</year><article-title>Three new species of the spider genus <italic><tp:taxon-name><tp:taxon-name-part taxon-name-part-type="genus" reg="Pholcus">Pholcus</tp:taxon-name-part></tp:taxon-name></italic> (<tp:taxon-name><tp:taxon-name-part taxon-name-part-type="order">Araneae</tp:taxon-name-part></tp:taxon-name>: <tp:taxon-name><tp:taxon-name-part taxon-name-part-type="family">Pholcidae</tp:taxon-name-part></tp:taxon-name>) from Liaodong Mountain, China</article-title><source>Entomologica Fennica</source><volume>21</volume><fpage>97</fpage><lpage>103</lpage></element-citation></ref><ref id="B7355180"><element-citation xmlns:xlink="http://www.w3.org/1999/xlink" publication-type="article" xlink:type="simple"><person-group person-group-type="author"><name name-style="western"><surname>Yao</surname><given-names>Z.</given-names></name><name name-style="western"><surname>Wang</surname><given-names>X.</given-names></name><name name-style="western"><surname>Li</surname><given-names>S.</given-names></name></person-group><year>2021</year><article-title>Tip of the iceberg: species diversity of <italic><tp:taxon-name><tp:taxon-name-part taxon-name-part-type="genus" reg="Pholcus">Pholcus</tp:taxon-name-part></tp:taxon-name></italic> spiders (<tp:taxon-name><tp:taxon-name-part taxon-name-part-type="order">Araneae</tp:taxon-name-part></tp:taxon-name>, <tp:taxon-name><tp:taxon-name-part taxon-name-part-type="family">Pholcidae</tp:taxon-name-part></tp:taxon-name>) in the Changbai Mountains, northeast China</article-title><source>Zoological Research</source><volume>42</volume><issue>3</issue><fpage>267</fpage><lpage>271</lpage><pub-id pub-id-type="doi">10.24272/j.issn.2095-8137.2021.037</pub-id></element-citation></ref></ref-list></tp:taxon-treatment>
